# Supplementary material for: Experiences of New Zealand Haemodialysis Patients in Relation to Food and Nutrition Management: A Qualitative Study
Source: Nutrients. 2021 Jul 3;13(7):2299. doi: 10.3390/nu13072299 (PMC8308339; doi:10.3390/nu13072299)
Supplement: Supplementary file 1 [file nutrients-13-02299-s001.zip]

Archive with 1 entries (1 files):
- nutrients-1273405-supplementary.pdf
